# Supplementary material for: Availability of iron ions impacts physicochemical properties and proteome of outer membrane vesicles released by Neisseria gonorrhoeae
Source: Sci Rep. 2023 Oct 31;13:18733. doi: 10.1038/s41598-023-45498-1 (PMC10618220; doi:10.1038/s41598-023-45498-1)
Supplement: Supplementary file 4 — Supplementary Information 3. [file 41598_2023_45498_MOESM4_ESM.xlsx]

## Sheet: Final list
Control conditions	Iron starvation conditions	Iron replation conditions
Q5F7J4	Q5F7J4	Q5F7J4
A0A0H4IVK1	A0A0H4IVK1	A0A0H4IVK1
Q5F673	Q5F673	Q5F673
Q5F6M2	Q5F6M2	Q5F6M2
Q5FA72	Q5FA72	Q5FA72
Q5F9Y6	Q5F9Y6	Q5F9Y6
Q5F847	Q5F847	Q5F847
Q5F7C4	Q5F7C4	Q5F7C4
Q5F696	Q5F696	Q5F696
Q5F653	Q5F653	Q5F653
Q5F6R2	Q5F6R2	Q5F6R2
Q5F5R4	Q5F5R4	Q5F5R4
A0A0H4IV86	A0A0H4IV86	A0A0H4IV86
Q5F6V7	Q5F6V7	Q5F6V7
Q5F5Q1	Q5F5Q1	Q5F5Q1
Q5F768	Q5F768	Q5F768
Q5F9Q2	Q5F9Q2	Q5F9Q2
Q5F683	Q5F683	Q5F683
Q5FA29	Q5FA29	Q5FA29
Q5F518	Q5F518	Q5F518
Q5F5R6	Q5F5R6	Q5F5R6
Q5FAH2	Q5FAH2	Q5FAH2
Q5F5W8	Q5F5W8	Q5F5W8
Q5F6A4	Q5F6A4	Q5F6A4
Q5F9W4	Q5F9W4	Q5F9W4
Q5F8L7	Q5F8L7	Q5F8L7
Q5F9H4	Q5F9H4	Q5F9H4
Q5F6X0	Q5F6X0	Q5F6X0
Q5F532	Q5F532	Q5F532
Q5FAJ7	Q5FAJ7	Q5FAJ7
Q5F8Q9	Q5F8Q9	Q5F8Q9
Q5FAD2	Q5FAD2	Q5FAD2
Q5F7S8	Q5F7S8	Q5F7S8
Q5F6W7	Q5F6W7	Q5F6W7
Q5F684	Q5F684	Q5F684
Q5FAI1	Q5FAI1	Q5FAI1
Q5F695	Q5F695	Q5F695
Q5F849	Q5F849	Q5F849
Q5F6F4	Q5F6F4	Q5F6F4
Q5F876	Q5F876	Q5F876
Q5F8V0	Q5F8V0	Q5F8V0
Q5FA55	Q5FA55	Q5FA55
Q5F7D8	Q5F7D8	Q5F7D8
Q5F6Q5	Q5F6Q5	Q5F6Q5
Q5F9F8	Q5F9F8	Q5F9F8
Q5F5A7	Q5F5A7	Q5F5A7
Q5F655	Q5F655	Q5F655
Q5F7H3	Q5F7H3	Q5F7H3
Q5FAH8	Q5FAH8	Q5FAH8
Q5F967	Q5F967	Q5F967
Q5F6U3	Q5F6U3	Q5F6U3
Q5F8K9	Q5F8K9	Q5F8K9
Q5F5S5	Q5F5S5	Q5F5S5
Q5F5I9	Q5F5I9	Q5F5I9
Q5F874	Q5F874	Q5F874
Q5F5R1	Q5F5R1	Q5F5R1
Q5F605	Q5F605	Q5F605
Q5FAB3	Q5FAB3	Q5FAB3
Q5F9Y0	Q5F9Y0	Q5F9Y0
Q5F5V1	Q5F5V1	Q5F5V1
Q5F8K1	Q5F8K1	Q5F8K1
Q5F9X9	Q5F9X9	Q5F9X9
Q5F5N5	Q5F5N5	Q5F5N5
Q5F9V6	Q5F9V6	Q5F9V6
Q5F9S4	Q5F9S4	Q5F9S4
Q5F5L6	Q5F5L6	Q5F5L6
Q5F786	Q5F786	Q5F786
Q5F960	Q5F960	Q5F960
Q5F9T5	Q5F9T5	Q5F9T5
Q5F7T8	Q5F7T8	Q5F7T8
Q5F5Z6	Q5F5Z6	Q5F5Z6
Q5F5J1	Q5F5J1	Q5F5J1
Q5F5F4	Q5F5F4	Q5F5F4
Q5F5W6	Q5F5W6	Q5F5W6
Q5F4Z0	Q5F4Z0	Q5F4Z0
Q5F5R5	Q5F5R5	Q5F5R5
Q5F9X3	Q5F9X3	Q5F9X3
Q5FA23	Q5FA23	Q5FA23
Q5F5U9	Q5F5U9	Q5F5U9
Q5F931	Q5F931	Q5F931
Q5F9Z8	Q5F9Z8	Q5F9Z8
Q5F7T1	Q5F7T1	Q5F7T1
Q5F6L9	Q5F6L9	Q5F6L9
Q5FAD4	Q5FAD4	Q5FAD4
Q5F5Y9	Q5F5Y9	Q5F5Y9
Q5FAB8	Q5FAB8	Q5FAB8
Q5F601	Q5F601	Q5F601
Q5F912	Q5F912	Q5F912
Q5FA73	Q5FA73	Q5FA73
Q5F902	Q5F902	Q5F902
Q5F668	Q5F668	Q5F668
Q5F8B2	Q5F8B2	Q5F8B2
Q5F9Q7	Q5F9Q7	Q5F9Q7
Q5F6K7	Q5F6K7	Q5F6K7
Q5F761	Q5F761	Q5F761
Q5F810	Q5F810	Q5F810
Q5FAG0	Q5FAG0	Q5FAG0
Q5F5Q8	Q5F5Q8	Q5F5Q8
Q5F9M4	Q5F9M4	Q5F9M4
Q5F863	Q5F863	Q5F863
Q5F5X8	Q5F5X8	Q5F5X8
Q5F8G0	Q5F8G0	Q5F8G0
Q5F6V5	Q5F6V5	Q5F6V5
Q5F6H5	Q5F6H5	Q5F6H5
Q5F554	Q5F554	Q5F554
Q5FA14	Q5FA14	Q5FA14
Q5F5V7	Q5F5V7	Q5F5V7
Q5FA17	Q5FA17	Q5FA17
Q5F8T9	Q5F8T9	Q5F8T9
Q5F5T7	Q5F5T7	Q5F5T7
Q5FA15	Q5FA15	Q5FA15
Q5F973	Q5F973	Q5F973
Q5F9J4	Q5F9J4	Q5F9J4
Q5F5E9	Q5F5E9	Q5F5E9
Q5F5D5	Q5F5D5	Q5F5D5
Q5F726	Q5F726	Q5F726
Q5F9M1	Q5F9M1	Q5F9M1
Q5FA46	Q5FA46	Q5FA46
Q5F8X7	Q5F8X7	Q5F8X7
Q5F7V4	Q5F7V4	Q5F7V4
Q5F871	Q5F871	Q5F871
Q5F534	Q5F534	Q5F534
Q5F6Q7	Q5F6Q7	Q5F6Q7
Q5F645	Q5F645	Q5F645
Q5F9W8	Q5F9W8	Q5F9W8
Q5F940	Q5F940	Q5F940
Q5FA58	Q5FA58	Q5FA58
Q5F777	Q5F777	Q5F777
Q5F7E6	Q5F7E6	Q5F7E6
Q5F8C3	Q5F8C3	Q5F8C3
Q5F9T4	Q5F9T4	Q5F9T4
Q5F5E4	Q5F5E4	Q5F5E4
Q5F8W4	Q5F8W4	Q5F8W4
Q5F8B3	Q5F8B3	Q5F8B3
Q5F878	Q5F878	Q5F878
Q5F9W3	Q5F9W3	Q5F9W3
Q5F9P8	Q5F9P8	Q5F9P8
Q5F8H6	Q5F8H6	Q5F8H6
Q5F9C0	Q5F9C0	Q5F9C0
Q5F5F5	Q5F5F5	Q5F5F5
Q5F6I0	Q5F6I0	Q5F6I0
Q5F7U0	Q5F7U0	Q5F7U0
Q5F8T3	Q5F8T3	Q5F8T3
Q5F506	Q5F506	Q5F506
Q5F8Y5	Q5F8Y5	Q5F8Y5
Q5F5S3	Q5F5S3	Q5F5S3
Q5F842	Q5F842	Q5F842
Q5F8R2	Q5F8R2	Q5F8R2
Q5F7Y3	Q5F7Y3	Q5F7Y3
Q5F9P7	Q5F9P7	Q5F9P7
Q5F797	Q5F797	Q5F797
Q5FA24	Q5FA24	Q5FA24
Q5F9R9	Q5F9R9	Q5F9R9
Q5F9K8	Q5F9K8	Q5F9K8
Q5F5T9	Q5F5T9	Q5F5T9
Q5F5K2	Q5F5K2	Q5F5K2
Q5F5V4	Q5F5V4	Q5F5V4
Q5F6X1	Q5F6X1	Q5F6X1
Q5F9N9	Q5F9N9	Q5F9N9
Q5F7J0	Q5F7J0	Q5F7J0
Q5F6N4	Q5F6N4	Q5F6N4
Q5F4Z2	Q5F4Z2	Q5F4Z2
Q5FAJ6	Q5FAJ6	Q5FAJ6
Q5F5Q2	Q5F5Q2	Q5F5Q2
Q5F7E7	Q5F7E7	Q5F7E7
Q5FA47	Q5FA47	Q5FA47
Q5F6L8	Q5F6L8	Q5F6L8
Q5F5J3	Q5F5J3	Q5F5J3
Q5F5G3	Q5F5G3	Q5F5G3
Q5F6Q6	Q5F6Q6	Q5F6Q6
Q5F8Z6	Q5F8Z6	Q5F8Z6
Q5F9K3	Q5F9K3	Q5F9K3
Q5F947	Q5F947	Q5F947
Q5F5P1	Q5F5P1	Q5F5P1
Q5FAD5	Q5FAD5	Q5FAD5
Q5F7W9	Q5F7W9	Q5F7W9
Q5FAH7	Q5FAH7	Q5FAH7
Q5F4Y7	Q5F4Y7	Q5F4Y7
Q5F720	Q5F720	Q5F720
Q5F9I9	Q5F9I9	Q5F9I9
Q5F5S1	Q5F5S1	Q5F5S1
Q5F758	Q5F758	Q5F758
Q5F7Y2	Q5F7Y2	Q5F7Y2
Q5F839	Q5F839	Q5F839
Q5F6I1	Q5F6I1	Q5F6I1
Q5F9R5	Q5F9R5	Q5F9R5
Q5F5U4	Q5F5U4	Q5F5U4
Q5FAJ3	Q5FAJ3	Q5FAJ3
Q5F6P5	Q5F6P5	Q5F6P5
Q5F7I8	Q5F7I8	Q5F7I8
Q5F890	Q5F890	Q5F890
A0A0H4IVH0	A0A0H4IVH0	A0A0H4IVH0
Q5F619	Q5F619	Q5F619
Q5F5X2	Q5F5X2	Q5F5X2
Q5F7G5	Q5F7G5	Q5F7G5
Q5FAK8	Q5FAK8	Q5FAK8
Q5F6L6	Q5F6L6	Q5F6L6
Q5F5S8	Q5F5S8	Q5F5S8
Q5FA25	Q5FA25	Q5FA25
Q5F939	Q5F939	Q5F939
Q5FAB9	Q5FAB9	Q5FAB9
Q5F4X5	Q5F4X5	Q5F4X5
Q5F8J6	Q5F8J6	Q5F8J6
Q5F536	Q5F536	Q5F536
Q5F7A6	Q5F7A6	Q5F7A6
Q5F771	Q5F771	Q5F771
Q5FAI4	Q5FAI4	Q5FAI4
Q5F4W6	Q5F4W6	Q5F4W6
Q5F9E7	Q5F9E7	Q5F9E7
Q5F5Q6	Q5F5Q6	Q5F5Q6
Q5F8L4	Q5F8L4	Q5F8L4
Q5FA83	Q5FA83	Q5FA83
Q5F911	Q5F911	Q5F911
Q5F8B1	Q5F8B1	Q5F8B1
Q5F9K0	Q5F9K0	Q5F9K0
Q5FA20	Q5FA20	Q5FA20
Q5F8B4	Q5F8B4	Q5F8B4
Q5F8L5	Q5F8L5	Q5F8L5
Q5F9F2	Q5F9F2	Q5F9F2
Q5F746	Q5F746	Q5F746
Q5F930	Q5F930	Q5F930
Q5F577	Q5F577	Q5F577
Q5F817	Q5F817	Q5F817
Q5F9I8	Q5F9I8	Q5F9I8
Q5F652	Q5F652	Q5F652
Q5F8D4	Q5F8D4	Q5F8D4
Q5F909	Q5F909	Q5F909
Q5F933	Q5F933	Q5F933
Q5F621	Q5F621	Q5F621
Q5F9E3	Q5F9E3	Q5F9E3
Q5F7Y7	Q5F7Y7	Q5F7Y7
Q5F4Y8	Q5F4Y8	Q5F4Y8
Q5F9W7	Q5F9W7	Q5F9W7
Q5FA90	Q5FA90	Q5FA90
Q5F824	Q5F824	Q5F824
Q5F569	Q5F569	Q5F569
Q5F5E6	Q5F5E6	Q5F5E6
Q5F8D2	Q5F8D2	Q5F8D2
Q5F9F9	Q5F9F9	Q5F9F9
Q5F5S2	Q5F5S2	Q5F5S2
Q5FA41	Q5FA41	Q5FA41
Q5F8C4	Q5F8C4	Q5F8C4
Q5F5Z8	Q5F5Z8	Q5F5Z8
Q5F678	Q5F678	Q5F678
Q5F8K6	Q5F8K6	Q5F8K6
Q5F7E5	Q5F7E5	Q5F7E5
Q5F542	Q5F542	Q5F542
Q5FA34	Q5FA34	Q5FA34
Q5FAJ1	Q5FAJ1	Q5FAJ1
Q5F5A4	Q5F5A4	Q5F5A4
Q5F6Y8	Q5F6Y8	Q5F6Y8
Q5F7W8	Q5F7W8	Q5F7W8
Q5F6V2	Q5F6V2	Q5F6V2
Q5F5W0	Q5F5W0	Q5F5W0
Q5F5X0	Q5F5X0	Q5F5X0
Q5F8Z2	Q5F8Z2	Q5F8Z2
Q5F873	Q5F873	Q5F873
Q5F7D6	Q5F7D6	Q5F7D6
Q5F773	Q5F773	Q5F773
Q5F8M0	Q5F8M0	Q5F8M0
Q5F651	Q5F651	Q5F651
Q5F8S1	Q5F8S1	Q5F8S1
Q5F8X4	Q5F8X4	Q5F8X4
Q5F6Y6	Q5F6Y6	Q5F6Y6
Q5F5Q4	Q5F5Q4	Q5F5Q4
Q5F8Y0	Q5F8Y0	Q5F8Y0
Q5F6Q4	Q5F6Q4	Q5F6Q4
Q5F865	Q5F865	Q5F865
Q5F7G3	Q5F7G3	Q5F7G3
Q5F9U3	Q5F9U3	Q5F9U3
Q5F6M9	Q5F6M9	Q5F6M9
Q5F6J3	Q5F6J3	Q5F6J3
Q5FAC8	Q5FAC8	Q5FAC8
Q5F5C4	Q5F5C4	Q5F5C4
Q5F9Z5	Q5F9Z5	Q5F9Z5
Q5FA01	Q5FA01	Q5FA01
Q5F732	Q5F732	Q5F732
Q5FAF5	Q5FAF5	Q5FAF5
Q5F9I5	Q5F9I5	Q5F9I5
Q5F5R2	Q5F5R2	Q5F5R2
Q5FA85	Q5FA85	Q5FA85
Q5F895	Q5F895	Q5F895
Q5FAK5	Q5FAK5	Q5FAK5
Q5F6E8	Q5F6E8	Q5F6E8
Q5F8V3	Q5F8V3	Q5F8V3
Q5F915	Q5F915	Q5F915
Q5F8H4	Q5F8H4	Q5F8H4
Q5F9Y5	Q5F9Y5	Q5F9Y5
Q5F4Z9	Q5F4Z9	Q5F4Z9
Q5F9W0	Q5F9W0	Q5F9W0
Q5F6U0	Q5F6U0	Q5F6U0
Q5F755	Q5F755	Q5F755
Q5F5L0	Q5F5L0	Q5F5L0
Q5F8Q0	Q5F8Q0	Q5F8Q0
Q5F5F3	Q5F5F3	Q5F5F3
Q5FAG7	Q5FAG7	Q5FAG7
Q5F8J8	Q5F8J8	Q5F8J8
Q5F7H4	Q5F7H4	Q5F7H4
Q5F5R0	Q5F5R0	Q5F5R0
Q5F9E0	Q5F9E0	Q5F9E0
A0A0H4IVG5	A0A0H4IVG5	A0A0H4IVG5
Q5F731	Q5F731	Q5F731
Q5F5L5	Q5F5L5	Q5F5L5
Q5F5E7	Q5F5E7	Q5F5E7
Q5F4X7	Q5F4X7	Q5F4X7
Q5F541	Q5F541	Q5F541
Q5F7W0	Q5F7W0	Q5F7W0
Q5F707	Q5F707	Q5F707
Q5F8V6	Q5F8V6	Q5F8V6
Q5F6V3	Q5F6V3	Q5F6V3
Q5F5G8	Q5F5G8	Q5F5G8
Q5F5S7	Q5F5S7	Q5F5S7
Q5F591	Q5F591	Q5F591
Q5F7N6	Q5F7N6	Q5F7N6
Q5F654	Q5F654	Q5F654
Q5F5P4	Q5F5P4	Q5F5P4
Q5F685	Q5F685	Q5F685
Q5F6W5	Q5F6W5	Q5F6W5
Q5F8R7	Q5F8R7	Q5F8R7
Q5F501	Q5F501	Q5F501
Q5F7C9	Q5F7C9	Q5F7C9
Q5FAJ2	Q5FAJ2	Q5FAJ2
Q5F5V0	Q5F5V0	Q5F5V0
Q5F6I5	Q5F6I5	Q5F6I5
Q5F714	Q5F714	Q5F714
Q5F922	Q5F922	Q5F922
Q5F9L7	Q5F9L7	Q5F9L7
Q5F9P0	Q5F9P0	Q5F9P0
Q5F9G8	Q5F9G8	Q5F9G8
Q5F9H8	Q5F9H8	Q5F9H8
Q5F592	Q5F592	Q5F592
Q5F5W3	Q5F5W3	Q5F5W3
Q5F932	Q5F932	Q5F932
Q5F5T4	Q5F5T4	Q5F5T4
Q5F5T0	Q5F5T0	Q5F5T0
Q5F9J0	Q5F9J0	Q5F9J0
Q5F812	Q5F812	Q5F812
Q5F5V3	Q5F5V3	Q5F5V3
Q5F8I0	Q5F8I0	Q5F8I0
Q5F8U2	Q5F8U2	Q5F8U2
Q5F7Q3	Q5F7Q3	Q5F7Q3
Q5F8T6	Q5F8T6	Q5F8T6
Q5F9S2	Q5F9S2	Q5F9S2
Q5FA21	Q5FA21	Q5FA21
Q5F848	Q5F848	Q5F848
Q5F8W5	Q5F8W5	Q5F8W5
Q5F9L1	Q5F9L1	Q5F9L1
Q5F585	Q5F585	Q5F585
Q5F8Q3	Q5F8Q3	Q5F8Q3
Q5FAI6	Q5FAI6	Q5FAI6
Q5F5P9	Q5F5A5	Q5F5A5
Q5F9U1	Q5F697	Q5F697
Q5F6P1	Q5F5U2	Q5F5U2
A0A0H4J5J1	Q5F7G0	Q5F7G0
Q5F9X1	Q5F5B9	Q5F5B9
Q5F8Z5	Q5F5J8	Q5F5J8
Q5F6K3	Q5F7E0	Q5F7E0
Q5FAC5	Q5F751	Q5F751
Q5F5J7	Q5F8D7	Q5F8D7
Q5F7E2	Q5F5T8	Q5F5T8
Q5F5W7	Q5F7M1	Q5F7M1
Q5F5H0	Q5F942	Q5F942
Q5F520	Q5F8K8	Q5F8K8
Q5F581	O87408	O87408
Q5F9T6	Q5F4Y0	Q5F4Y0
Q5F887	Q5FA11	Q5FA11
Q5F8Q2	Q5F9J5	Q5F9J5
Q5F8B8	Q5F5P9	Q5F9J2
Q5FA28	Q5F9U1	Q5F5D7
Q5F823	Q5F6P1	Q5FA60
Q5F649	A0A0H4J5J1	Q5F5U3
Q5F7W6	Q5F9X1	Q5F6T1
Q5F537	Q5F8Z5	Q5F9Q8
Q5F571	Q5F6K3	Q5F905
Q5F8T2	Q5FAC5	Q5F8E8
Q5F9W2	Q5F5J7	Q5F7F1
Q5F7X2	Q5F7E2	Q5F8H8
Q5FA63	Q5F5W7	Q5F9I6
Q5F8P8	Q5F5H0	Q5F7X4
Q5F816	Q5F520	Q5F845
Q5F5V5	Q5F581	Q5F5G5
Q5F8M3	Q5F9T6	Q5F8C0
Q5F5F6	Q5F887	Q5F805
Q5FA91	Q5F8Q2	Q5F9Z9
Q5F5K1	Q5F8B8	Q5F798
Q5F5C7	Q5FA28	Q5FAD1
Q5F5Y8	Q5F823	Q5F4X9
Q5F5P6	Q5F649	Q5F7H1
Q5F505	Q5F7W6	Q5F6M3
Q5F7E1	Q5F537	Q5F5R3
Q5F7C0	Q5F571	Q5F7F7
Q5F926	Q5F8T2	Q5F584
Q5F5P0	Q5F9W2	Q5F5Y3
Q5F9I1	Q5F7X2	Q5F5A9
Q5F9F4	Q5FA63	Q5F729
Q5F7U9	Q5F8P8	Q5F5V2
Q5F8S3	Q5F816	Q5F9V2
Q5F8Y3	Q5F5V5	Q5F8G6
A0A0H4J5B4	Q5F8M3	Q9ZHY3
Q5F5M0	Q5F5F6	Q5F5X3
Q5F724	Q5FA91	Q5F5S9
Q5F945	Q5F5K1	Q5F938
Q5F6J5	Q5F5C7	Q5F8X6
Q5F765	Q5F5Y8	Q5F538
Q5F8E4	Q5F5P6	Q5FAH6
Q5F576	Q5F505	Q5F835
Q5F543	Q5F7E1	Q5F9U4
Q5F809	Q5F7C0	Q5F752
Q5F7L8	Q5F926	Q5F603
Q5F7G6	Q5F5P0	Q5F9R3
Q5F6P7	Q5F9I1	Q5F5A8
Q5F6A5	Q5F9F4	Q5F807
Q5F759	Q5F7U9	Q5F5I8
Q5F9W6	Q5F8S3	Q5F507
Q5F948	Q5F8Y3	Q5F9K5
Q5F5K5	A0A0H4J5B4	Q5F898
Q5F6R5	Q5F5M0	Q5F8T1
Q5F9Y4	Q5F724	Q5F8H2
Q5F8Q1	Q5F945	Q5F9M2
Q5FAB1	Q5F6J5	Q5F6H8
A0A0H4IT57	Q5F765	Q5F5T2
Q5F6H4	Q5F8E4	Q5F4X3
Q5F9J3	Q5F576	Q5F5P7
Q5F574	Q5F543	Q5F7D9
Q5FA57	Q5F809	Q5F510
Q5F9M5	Q5F7L8	Q5FAD7
Q5F5H6	Q5F7G6	Q5F5I6
Q5F6E9	Q5F6P7	Q5FAF2
Q5F5Y0	Q5F6A5	Q5F6I9
Q5F8J0	Q5F759	Q5F4Y9
Q5F6F3	Q5F9W6	Q5F5D6
Q5F856	Q5F948	Q5F9J6
Q5F866	Q5F5K5	Q5F925
Q5F7C7	Q5F6R5	Q5F4Y2
Q5F8S0	Q5F9Y4	Q5F906
Q5F7F3	Q5F8Q1	Q5F9P9
Q5F5I3	Q5FAB1	Q5F5H5
A0A0H4ISV1	A0A0H4IT57	Q5F4Z3
Q5F9F7	Q5F6H4	Q5F785
Q5F531	Q5F9J3	Q5F618
Q5F5E8	Q5F574	Q5F5K6
Q5F9J2	Q5FA57	Q5F6N0
Q5F5D7	Q5F9M5	Q5F8P9
Q5FA60	Q5F5H6	Q5FA35
Q5F5U3	Q5F6E9	Q5F6R3
Q5F6T1	Q5F5Y0
Q5F9Q8	Q5F8J0
Q5F905	Q5F6F3
Q5F8E8	Q5F856
Q5F7F1	Q5F866
Q5F8H8	Q5F7C7
Q5F9I6	Q5F8S0
Q5F7X4	Q5F7F3
Q5F845	Q5F5I3
Q5F5G5	A0A0H4ISV1
Q5F8C0	Q5F9F7
Q5F805	Q5F531
Q5F9Z9	Q5F5E8
Q5F798	Q5F5U6
Q5FAD1	Q5F8H0
Q5F4X9	Q5F713
Q5F7H1	Q5F682
Q5F6M3	Q5F555
Q5F5R3	Q5F5Y7
Q5F7F7	Q5F5V9
Q5F584	Q5F8Q4
Q5F5Y3	Q5FAG9
Q5F5A9	Q5F562
Q5F729	Q5F533
Q5F5V2	Q5F595
Q5F9V2	Q5F604
Q5F8G6	Q5F8H9
Q9ZHY3	Q5FAG4
Q5F5X3
Q5F5S9
Q5F938
Q5F8X6
Q5F538
Q5FAH6
Q5F835
Q5F9U4
Q5F752
Q5F603
Q5F9R3
Q5F875
Q5F7T9
Q5F9N5
Q5FAB4
Q5F526
Q5F5A2
Q5F686
Q5F7G1
Q5F7X0
Q5F8V8
Q5F923
Q5F7C5
Q5FA22
Q5F9U0
Q5F674
A0A0H4IW93
Q5F9F5
Q5F4W2
Q5F9S6
Q5F884
Q5F7E3
Q5F6K2
Q5FAA9
Q5F8U8
Q5F5E3
Q5F4Z4
Q5F620
Q5F8F5
Q5F5N1
Q5F8B6
Q5F9Y1
Q5F7H0
Q5F5C1
Q5F689
Q5F6Y5
Q5FAG1
Q5F8U7
Q5F9P4
Q5F836
Q5F897
Q5F570
Q5FAH5
Q5F657
Q5F6F9
Q5F901
Q5F8W0
A0A0H4ISA9
Q5FA80
Q5F5D9
A0A0H4ITB4
Q5F5Z2
Q5FAC7
Q5F9Q9
Q5F6K6
Q5F888
Q5F665
Q5F5D2
Q5FAC0
Q5F7F5
Q5F879
Q5FA09
Q5FAG6
Q5F5A6
Q5F784
Q5F8V2
Q5F670
Q5FAH9
Q5F9L8
Q5F588
Q5F883
Q5FAF7
Q5F7J5
Q5F8M9
Q5F5U1
Q5F792
Q5F8J2
Q5F6M0
Q5F7B9
